# Supplementary material for: Detection of Human Papillomavirus in Squamous Lesions of the Conjunctiva Using RNA and DNA In-Situ Hybridization
Source: Int J Mol Sci. 2022 Jun 29;23(13):7249. doi: 10.3390/ijms23137249 (PMC9266440; doi:10.3390/ijms23137249)
Supplement: Supplementary file 1 [file ijms-23-07249-s001.zip]

Archive with 1 entries (1 files):
- Peterson et al IJMS HPV OSSN Supplemental Table 1.pdf
